# Supplementary material for: Biofertilizer Activity of Azospirillum sp. B510 on the Rice Productivity in Ghana
Source: Microorganisms. 2021 Sep 21;9(9):2000. doi: 10.3390/microorganisms9092000 (PMC8469361; doi:10.3390/microorganisms9092000)
Supplement: Supplementary file 1 [file microorganisms-09-02000-s001.zip]

Archive with 1 entries (1 files):
- microorganisms-1360006-supplementary.xlsx
