# Supplementary material for: Biofertilizer Activity of Azospirillum sp. B510 on the Rice Productivity in Ghana
Source: Microorganisms. 2021 Sep 21;9(9):2000. doi: 10.3390/microorganisms9092000 (PMC8469361; doi:10.3390/microorganisms9092000)
Supplement: Supplementary file 1 [file microorganisms-09-02000-s001.zip › microorganisms-1360006-supplementary.xlsx]

## Sheet: Table S1
Table S1. Characteristics of rice (Oryza sativa L.) cultivars used in this study.
a represents Ghanaian landrace cultivars, b represents Ghanaian cultivars tolerant against rice yellow mottle virus disease, and c represents Ghanaian cultivars tolerant against rice blast disease.
Rice cultivar	Subspecies	Ecology	Height	Maturity period (days)	Type of grain	Potential yield (t/ha)
Ex-Amantina	Indica	Hydromorphic and upland	Tall	90-100	Thin, long	3-4
Ex-Boakoa	Indica	Hydromorphic and upland	Short	90-100	Thin, long	3-4
Bawku-Marketa	Indica	Hydromorphic and upland	Tall	90-100	Thin, long	3-4
Zebilaa	Indica	Hydromorphic and upland	Tall	90-100	Thin, long	3-4
Nipponbare	Japonica	Irrigation	Short	127	Wide, short	6-8
Amankwatiab	Indica	Lowland and irrigation	Short	125	Thin, long	6-8
AgraRice	Indica	Lowland and irrigation	Short	125-130	Thin, long	6-8
Ex-baikac	Indica	Hydromorphic and irrigation	Short	110-115	Thin, long	5-6
Jasmine 85	Indica	Lowland and irrigation	Short	110-115	Thin, long	5-6

## Sheet: Table S2
Table S2. Effect of Azospirillum sp. B510 inoculation on plant growth promotion in Ghanaian rice (Oryza sativa L.) cultivars
Effects of B510 on plant growth characteristics (plant height, tiller numbers and chlorophyll content, root length, root, and shoot biomass) in selected rice cultivars in field conditions under fertilizer management (56 days and 84 days post transplanting). Treatments were independent variables (N, Nitrogen fertilizer; B510, B510-inoculation), their interaction (B510+N, both Nitogen fertilizer an…
Rice variety	Treatment	Plant height		Tiller number		Leaf Chlorophyll index		Root length		Root biomass		Shoot biomass
		(cm/plant)		(number/plant)		(SPAD value)		(cm/plant)		(g/plant)		( g/plant )
		(56 days)	(84 days)	(56 days)	(84 days)	(56 days)	(84 days)	(56 days)	(84 days)	(56 days)	(84 days)	(56 days)	(84 days)
AgraRice	B510	74.1 ± 13.17 b	83.5 ± 8.28 b	7.9 ± 1.80 b	5.9 ± 2.03 c	37.5 ± 9.23 a	27.3 ± 10.05 ab	20.3 ± 1.13 c	17.4 ± 2.52 b	5.6 ± 1.17 b	21.2 ± 2.26 a	24.7 ± 5.90 a	17.3 ± 1.81 ab
	N	88.9 ± 8.53 a	90.0 ± 8.61 a	12.2 ± 3.70 a	7.6 ± 2.21 b	39.5 ± 2.68 a	29.6 ± 6.78 a	22.5 ± 2.25 b	18.7 ± 1.72 a	7.2 ± 1.56 a	20.4 ± 4.48 a	24.8 ± 3.66 a	19.4 ± 3.38 bc
	B510+N	85.8 ± 7.57 a	85.4 ±11.03 ab	10.3 ± 4.10 a	9.0 ± 1.86 a	41.1 ± 4.77 a	30.8 ± 7.93 a	27.5 ± 2.64 a	16.4 ± 1.63 b	5.9 ± 1.02 b	19.9 ± 1.79 a	16.3 ± 3.71 c	19.7 ± 5.04 a
	Control	72.1 ± 5.23 b	84.2 ± 4.82 b	8.2 ± 2.64 b	6.6 ± 2.03 ab	38.0 ± 7.54 a	24.3 ± 6.48 b	19.1 ± 1.35 c	16.8 ± 2.10 ab	5.8 ± 1.16 b	13.1 ± 1.93 b	21.6 ± 4.41 b	16.2 ± 2.01 c
Amankwatia	B510	77.2 ± 4.24 bc	77.9 ± 6.82 b	9.1 ± 3.05 b	9.6 ± 7.09 a	42.2 ± 3.27ab	24.8 ± 4.11 b	22.2 ± 2.40 a	17.6 ± 2.04 a	2.80 ± 0.6 a	21.9 ± 3.66 b	22.70 ± 2. 8 b	21.4 ± 2.95 ab
	N	82.1 ± 6.00 a	84.1 ± 6.68 a	11.3 ± 1. 89 a	10.4 ± 3.76 a	7.6 ± 7.37 c	26.4 ± 5.81 ab	21.0 ± 2.75 a	18.6 ± 2.17 a	3.19 ± 0.4	18.2 ± 4.34 c	27.99 ± 5.1 a	22.3 ± 2.82 b
	B510+N	80.0 ± 6.09 ab	79.9 ± 8.87 ab	10.7 ± 2.22 a	10.0 ± 3.57 a	39.9 ± 4.19 bc	30.2 ± 6.55 a	21.3 ± 1.68 a	18.6 ± 1.40 a	2.10 ± 0.9 b	25.9 ± 5.05 a	22.51 ± 6.1 b	20.1 ± 2.33 bc
	Control	75.9 ± 6.38 c	78.1 ± 6.25 b	9.0 ± 1.96 b	9.6 ± 7.09 a	44.4 ± 4.16 a	23.9 ± 7.03 b	17.0 ± 1.23 b	17.8 ± 3.00 a	3.25 ± 0.7 a	15.7 ± 5.09 c	30.09 ± 5.1 a	19.4 ± 2.90 c
Exbaika	B510	67.0 ± 8.86 c	72.0 ± 2.76 b	9.2 ± 1.76 bc	7.3 ± 2.56 b	37.3 ± 5.04 b	20.3 ± 6.60 c	24.6 ± 3.50 a	14.82 ± 2.4 c	2.44 ± 0.7 b	17.80 ± 3.6 b	8.56 ± 2.3 c	15.69 ± 2.3 b
	N	82.3 ± 5.82 a	79.7 ± 5.30 b	8.6 ± 1.73 c	11.4 ± 4.36 a	40.9 ± 3.71 a	29.0 ± 5.20 a	19.4 ± 1.21 c	18.44 ± 1.5 a	2.04 ± 0.4 b	18.73 ± 1.8 b	13.22 ± 3.2 a	15.90 ± 2.4 b
	B510+N	75.1 ± 6.60 b	72.9 ± 2.76 a	10.7 ± 3.96 ab	9.1 ± 3.03 b	42.0 ± 4.51 a	29.3 ± 6.64 a	22.8 ± 2.20 b	18.89 ± 2.5 a	2.93 ± 0.8 a	26.81 ± 3.8 a	9.28 ± 2. 5 ab	24.19 ± 3.1 a
	Control	65.3 ± 9.95 c	74.1 ± 3.32 b	12.1 ± 3.80 a	7.4 ± 2.49 b	35.8 ± 5.46 b	24.2 ± 4.36 b	19.3 ± 1.21 c	16.68 ± 2.6 b	1.64 ± 0.5 c	14.29 ± 3.6 c	10.45 ± 1.9 b	14.58 ± 2.1 b
Jasmine85	B510	77.8 ± 6.38 a	78.8 ± 2.42 b	10.0 ± 1.97 bc	7.8 ± 1.54 b	40.7 ± 6.43 ab	31.7 ± 10.00 a	18.56 ± 1.8 c	18.99 ± 1.6 a	5.31 ± 1.1 a	9.31 ± 1.50 c	21.81 ± 3.6 b	14.53 ± 1.9 c
	N	81.2 ± 10.01a	81.6 ± 4.72 a	12.1 ± 2.83 a	10.8 ± 2.94 a	43.1 ± 4.94 a	28.8 ± 5.12 a	20.91 ± 2.4 b	18.85 ± 2.2 a	2.10 ± 0. 6 d	23.41 ± 3.1 a	12.06 ± 1.8 c	17.91 ± 1.9 b
	B510+N	83.7 ± 5.85 a	83.2 ± 3.39 a	11.5 ± 2.81 b	11.3 ± 3.17 a	40.3 ± 5.42 ab	31.5 ± 5.40 a	24.92 ± 2.2 a	18.54 ± 1.7 a	4.32 ± 1.2 b	13.21 ± 2.8 b	24.25 ± 5.1 a	20.07 ± 3.2 a
	Control	70.5 ± 13.7 b	77.1 ± 4.22 b	7.9 ± 2.29 c	6.9 ± 2.11 b	36.9 ± 5.76 b	22.0 ± 4.50 b	19.63 ± 1.0 ab	14.01 ± 1.9 b	2.73 ± 0.7 c	13.51 ± 2.81 b	12.30 ± 2.4 c	14.78 ± 2. 9 c

## Sheet: Table S3
Table S3. Effects of B510 on the reproductive stage of selected rice cultivars in field conditions under fertilizer management.
Treatments were independent variables (B510, B510-inoculated; N, Nitrogen fertilized), both B510+N and the control (non-inoculated, no applied nitrogn fertilizer). All values are means of three replicates ± standard errors. Statistical analysis was performed using R software by two-way analysis of variance (ANOVA), followed by Tukey’s multiple comparison test. Different letters indicate significa…
Rice variety	Treatment	Yield parameters
		Plant height	Tiller number	Panicles number	Grain weight	Harvest Index	Total biomass
		(cm/plant)	(count/plant)	(count/plant)	(g/plant)
AgraRice	B510	93.0 ± 6.62 ab	9.0 ± 0.08 a	5.63 ± 1.67 b	25.17 ± 2.04 b	0.21 ± 0.03 a	1.47 ± 0.12 a
	N	96.0 ± 6.00 a	6.6 ± 0.85 ab	6.53 ± 2.06 b	27.33 ± 1.07 ab	0.31 ± 0.14 a	1.02 ± 0.54 ab
	B510+N	88.5 ± 11.55 b	8.7 ± 0.38 c	8.07 ± 1.23 a	25.56 ± 0.86 b	0.48 ± 0.06 a	0.60 ± 0.17 b
	Control	89.9 ± 5.73 b	7.6 ± 1.64 b	6.63 ± 1.73 b	30.13 ± 1.19 a	0.27 ± 0.17 a	1.05 ± 0.32 a
Amankwatia	B510	88.7 ± 7.26 a	10.4 ± 3.16 a	7.70 ± 2.57 b	27.97 ± 1.59 a	0.22 ± 0.06 a	1.41 ± 0.46 a
	N	83.8 ± 8.12 b	10.4 ± 1.47 a	8.50 ± 2.57 a	28.37 ± 3.83 a	0.23 ± 0.06 a	1.49 ± 0.43 a
	B510+N	89.2 ± 4.21 a	10.0 ± 0.87 a	9.20 ± 1.26 ab	29.43 ± 7.41 a	0.20 ± 0.08 a	1.52 ± 0.59 a
	Control	83.2 ± 6.60 b	9.6 ± 3.09 a	7.50 ± 1.42 c	26.4 ± 0.82 a	0.27 ± 0.11 a	1.36 ± 0.58 a
Exbaika	B510	77.8 ± 6.11 b	10.0 ± 1.25 b	6.73 ± 1.94 b	30.73 ± 1.37 a	0.14 ± 0.03 a	1.63 ± 0.44 a
	N	83.9 ± 4.29 a	10.5 ± 1.50 b	7.40 ± 1.85 a	28.4 ± 0.79 a	0.20 ± 0.03 a	1.11 ± 0.08 a
	B510+N	79.3 ± 6.27 b	11.4 ± 2.62 a	9.53 ± 0.61 ab	24.73 ± 1.55 b	0.27 ± 0.01 a	1.39 ± 1.17 a
	Control	77.6 ± 3.45 b	7.27 ± 2.11 c	7.73 ± 0.62 b	24.7 ± 1.16 b	0.18 ± 0.13 a	0.62 ± 0.27 a
Jasmine85	B510	83.7 ± 4.19 ab	11.27 ± 2.24 a	7.30 ± 0.59 b	28.5 ± 0.6 a	0.19 ± 0.12 a	1.14 ± 0.57 a
	N	84.7 ± 4.25 a	10.07 ± 0.61 b	6.90 ± 1.43 a	28.3 ± 4.75 a	0.25 ± 0.08 a	1.07 ± 0.27 a
	B510+N	86.7 ± 4.05 a	11.23 ± 0.81 b	7.77 ± 0.56 a	23.9 ± 0.72 a	0.21 ± 0.12 a	1.37 ± 0.78 a
	Control	81.3 ± 5.62 b	10.77 ± 1.36 a	6.80 ± 0.94 b	22.6 ± 1.82 a	0.20 ± 0.06 a	1.07 ± 0.60 a

## Sheet: Table S4
Table S4. The number of Azospirillum OTUs detected in the rhizosphere of rice grown in Ghana
This OTU table showed the number of sequences that are detected in each sampling site.
		Rice cultivar	Jasmine 85																				Agra
		Agro-ecological zones	Guinea Savanna									Forest-Savanna Transition				Deciduous Forest							Guinea Savanna
		Sampling region	Upper West		Upper East			Northern				Brong-Ahafo				Ashanti				Volta			Northern
		Sampling sites	Dondoli	Bilibao	Yepalsi	Yikine/Kike	Pwalugu	Gbrumani-Tibogu	Pagazaa	Fuu	Ngbanung	Aframso	Hiawoanwu	Darko farms	Ejura farms	Fante Newtown	Abour town	Mempeasem	Jato-Zongo	Gbefi	Nywie-antokor	Peacebee	Gurumachayili	Nafarang	Bangayili	Gbung
#OTU ID	Result of Blast search (Similarity)
denovo3368	Azospirillum lipopherum (100%)		352	108	68	68	137	7	59	17	11	33	199	90	13	14	1144	0	24	4	4	28	205	24	127	15
denovo51236	Azospirillum TSO35-2 (100%)		23	1	0	1	9	0	8	0	0	1	35	3	2	3	300	0	0	0	0	3	4	0	33	1
denovo1560	Azospirillum agricola (99.21%)		6	6	37	12	42	2	6	3	0	0	0	0	0	0	0	0	3	4	1	2	13	3	0	6
denovo28731	Azospirillum brasilense (99.60%)		0	0	3	0	0	0	0	0	0	0	0	0	0	0	0	0	0	0	0	1	0	0	0	0
denovo3225	Azospirillum B510 (98.02%)		0	0	1	0	0	0	0	0	0	0	0	0	0	0	0	0	0	0	0	0	1	0	0	0
denovo25728	Azospirillum lipopherum (96.81%)		8	1	4	3	0	1	0	5	0	5	20	1	0	0	13	0	0	13	0	2	4	3	17	0
denovo46813	Azospirillum agricola (96.44%)		0	8	10	1	0	2	0	0	0	0	0	0	0	0	1	0	0	2	0	4	21	6	0	3
denovo36634	Azospirillum agricola (98.81%)		0	0	13	0	0	7	0	0	0	1	0	2	0	2	1	0	1	0	0	3	4	5	0	5
denovo18168	Azospirillum lipopherum (97.63%)		0	1	2	0	4	0	0	0	0	0	0	1	1	0	0	0	2	1	0	0	20	0	1	0
denovo14888	Azospirillum YIM121 (96.44%)		0	0	6	0	0	0	0	0	0	0	0	0	0	0	0	0	0	0	0	1	21	1	0	0
denovo26287	Azospirillum lipopherum (94.86%)		1	0	0	0	0	0	0	0	0	2	0	0	0	0	0	2	0	0	0	1	0	0	8	0
denovo13923	Azospirillum YIM121 (98.81%)		0	0	12	0	1	0	0	0	0	0	0	0	0	0	0	0	0	0	0	0	0	0	0	0
denovo42776	Azospirillum ZO12 (98.02%)		0	0	3	0	0	3	0	2	0	0	0	0	0	0	0	1	0	0	0	3	0	0	0	0
denovo38265	Azospirillum brasilense (99.21%)		0	0	0	0	7	0	0	0	0	0	0	0	0	1	0	0	0	0	0	0	3	0	0	0
denovo33184	Azospirillum brasilense (95.26%)		0	0	5	0	0	2	0	2	0	0	0	0	0	0	0	0	0	0	0	0	0	0	0	0
denovo26762	Azospirillum brasilense (96.84%)		0	1	2	0	0	0	0	0	0	0	0	0	0	0	0	0	0	0	0	0	0	0	0	0
denovo54657	Azospirillum brasilense (94.49%)		0	0	3	0	0	0	0	0	0	0	0	0	0	0	0	0	0	0	0	0	0	0	0	0
denovo943	Azospirillum brasilense (94.80%)		0	1	0	0	0	0	0	1	0	0	0	0	0	0	0	0	0	0	0	0	0	0	0	0
denovo1258	Azospirillum brasilense (93.70%)		0	0	0	0	1	0	0	0	0	0	0	0	0	0	0	0	0	0	0	1	0	0	0	0
denovo21059	Azospirillum lipopherum (97.31%)		0	0	0	0	2	0	0	0	0	0	0	0	0	0	0	0	0	0	0	0	0	0	0	0
denovo56617	Uncultured Azospirillum (98.81%)		0	0	0	2	0	0	0	0	0	0	0	0	0	0	0	0	0	0	0	0	0	0	0	0
denovo56998	Uncultured Azospirillum (96.44%)		0	0	2	0	0	0	0	0	0	0	0	0	0	0	0	0	0	0	0	0	0	0	0	0
denovo325	Uncultured Azospirillum (96.05%)		0	0	0	0	0	0	0	0	0	0	0	0	0	0	1	0	0	0	0	0	0	0	0	0
denovo528	Azospirillum lipopherum (95.65%)		0	0	0	0	0	0	0	0	0	0	0	0	0	0	0	0	0	1	0	0	0	0	0	0
denovo1397	Azospirillum lipopherum (95.85%)		0	0	0	0	0	0	0	0	0	0	0	0	0	0	1	0	0	0	0	0	0	0	0	0
denovo1877	Azospirillum lipopherum (94.05%)		0	0	0	0	0	0	0	0	0	0	0	0	0	0	1	0	0	0	0	0	0	0	0	0
denovo2617	Azospirillum lipopherum (93.33%)		0	0	0	0	0	0	0	0	0	0	0	1	0	0	0	0	0	0	0	0	0	0	0	0
denovo5010	Azospirillum brasilense (97.23%)		0	0	1	0	0	0	0	0	0	0	0	0	0	0	0	0	0	0	0	0	0	0	0	0
denovo5774	Azospirillum Agricola (94.86%)		0	0	0	0	0	0	0	0	0	0	0	0	0	0	1	0	0	0	0	0	0	0	0	0
denovo6689	Azospirillum Agricola (95.63%)		0	0	0	0	1	0	0	0	0	0	0	0	0	0	0	0	0	0	0	0	0	0	0	0
denovo6911	Azospirillum lipopherum (96.05%)		0	0	0	0	0	0	0	0	0	0	0	0	0	0	1	0	0	0	0	0	0	0	0	0
denovo11191	Azospirillum lipopherum (94.40%)		0	0	0	0	1	0	0	0	0	0	0	0	0	0	0	0	0	0	0	0	0	0	0	0
denovo11235	Azospirillum Agricola (95.63%)		0	0	0	0	0	0	0	0	0	0	1	0	0	0	0	0	0	0	0	0	0	0	0	0
denovo12064	Azospirillum lipopherum (94.40%)		0	0	0	0	0	0	0	0	0	0	0	0	0	0	0	0	1	0	0	0	0	0	0	0
denovo12393	Azospirillum lipopherum (95.65%)		0	0	0	0	0	0	0	0	0	0	0	1	0	0	0	0	0	0	0	0	0	0	0	0
denovo12544	Azospirillum lipopherum (91.70%)		0	0	0	0	0	0	0	0	0	0	0	0	0	0	0	0	0	0	0	0	1	0	0	0
denovo14738	Azospirillum lipopherum (92.4%)		0	0	0	0	0	0	0	0	0	0	0	0	1	0	0	0	0	0	0	0	0	0	0	0
denovo15369	Azospirillum lipopherum (93.68%)		0	0	0	0	0	0	0	0	0	0	0	0	0	0	1	0	0	0	0	0	0	0	0	0
denovo16787	Uncultured Azospirillum (96.68%)		0	0	0	0	0	0	0	0	0	0	0	0	0	0	1	0	0	0	0	0	0	0	0	0
denovo16876	Azospirillum lipopherum (95.24%)		0	0	1	0	0	0	0	0	0	0	0	0	0	0	0	0	0	0	0	0	0	0	0	0
denovo17904	Azospirillum lipopherum (96.40%)		0	0	0	0	0	0	0	0	0	0	0	1	0	0	0	0	0	0	0	0	0	0	0	0
denovo18880	Azospirillum lipopherum (94.86%)		1	0	0	0	0	0	0	0	0	0	0	0	0	0	0	0	0	0	0	0	0	0	0	0
denovo19768	Azospirillum agricola (93.68%)		0	0	0	0	0	0	0	0	0	0	0	0	0	0	1	0	0	0	0	0	0	0	0	0
denovo23298	Azospirillum lipopherum (92.00%)		1	0	0	0	0	0	0	0	0	0	0	0	0	0	0	0	0	0	0	0	0	0	0	0
denovo26398	Azospirillum agricola (94.86%)		0	0	0	0	0	0	0	0	0	0	0	0	0	0	0	0	0	0	0	0	1	0	0	0
denovo27510	Azospirillum lipopherum (90.12%)		0	0	0	0	0	0	0	0	0	0	0	0	0	0	1	0	0	0	0	0	0	0	0	0
denovo27571	Azospirillum lipopherum (96.05%)		0	0	0	0	0	0	0	0	0	0	0	0	1	0	0	0	0	0	0	0	0	0	0	0
denovo30851	Azospirillum lipopherum (95.28%)		0	0	0	0	0	0	0	0	0	0	0	0	0	0	0	0	0	0	0	1	0	0	0	0
denovo33033	Uncultured Azospirillum (94.07%)		0	0	0	0	0	0	0	0	0	0	0	0	0	0	1	0	0	0	0	0	0	0	0	0
denovo35297	Azospirillum lipopherum (90.91%)		0	0	0	0	0	0	0	0	0	0	0	0	0	0	1	0	0	0	0	0	0	0	0	0
denovo36077	Azospirillum lipopherum (93.28%)		1	0	0	0	0	0	0	0	0	0	0	0	0	0	0	0	0	0	0	0	0	0	0	0
denovo38070	Azospirillum lipopherum (95.65%)		0	0	0	0	0	0	0	0	0	0	0	0	0	0	1	0	0	0	0	0	0	0	0	0
denovo38451	Azospirillum lipopherum (91.30%)		0	0	0	0	0	0	0	0	0	0	0	0	0	0	1	0	0	0	0	0	0	0	0	0
denovo38629	Azospirillum lipopherum (93.20%)		0	1	0	0	0	0	0	0	0	0	0	0	0	0	0	0	0	0	0	0	0	0	0	0
denovo39518	Azospirillum brasilense (90.48%)		0	0	0	0	0	0	0	0	0	0	1	0	0	0	0	0	0	0	0	0	0	0	0	0
denovo40475	Azospirillum lipopherum (95.26%)		1	0	0	0	0	0	0	0	0	0	0	0	0	0	0	0	0	0	0	0	0	0	0	0
denovo41173	Azospirillum lipopherum (93.68%)		0	0	0	0	0	0	0	0	0	0	0	0	0	0	1	0	0	0	0	0	0	0	0	0
denovo43748	Azospirillum agricola (95.6%)		0	0	0	0	0	0	0	0	0	0	0	0	0	0	1	0	0	0	0	0	0	0	0	0
denovo45011	Azospirillum lipopherum (96.39%)		0	0	0	0	0	0	0	0	0	0	0	1	0	0	0	0	0	0	0	0	0	0	0	0
denovo46618	Azospirillum lipopherum (98.00%)		0	0	1	0	0	0	0	0	0	0	0	0	0	0	0	0	0	0	0	0	0	0	0	0
denovo51294	Azospirillum brasilense (96.84%)		0	0	1	0	0	0	0	0	0	0	0	0	0	0	0	0	0	0	0	0	0	0	0	0
denovo52419	Azospirillum agricola (95.65%)		0	0	0	0	0	0	0	0	0	0	0	1	0	0	0	0	0	0	0	0	0	0	0	0
denovo52943	Azospirillum lipopherum (94.07%)		0	0	0	1	0	0	0	0	0	0	0	0	0	0	0	0	0	0	0	0	0	0	0	0
denovo53258	Azospirillum lipopherum (96.83%)		0	0	0	0	0	0	0	0	0	0	0	0	0	0	0	0	0	0	0	0	1	0	0	0
denovo53790	Azospirillum canadense (97.98%)		0	0	0	0	0	0	0	0	0	0	1	0	0	0	0	0	0	0	0	0	0	0	0	0
denovo53836	Azospirillum lipopherum (93.65%)		0	0	0	0	0	0	0	0	0	0	0	0	0	1	0	0	0	0	0	0	0	0	0	0
denovo54364	Azospirillum lipopherum (97.63%)		0	0	0	0	0	0	0	0	0	0	0	0	0	0	0	0	0	0	0	0	1	0	0	0
denovo56459	Azospirillum agricola (95.18%)		0	0	0	0	0	0	0	0	0	0	1	0	0	0	0	0	0	0	0	0	0	0	0	0
denovo58316	Azospirillum brasilense (98.02%)		0	0	1	0	0	0	0	0	0	0	0	0	0	0	0	0	0	0	0	0	0	0	0	0
denovo60484	Azospirillum TSO28-1 (97.63%)		0	0	1	0	0	0	0	0	0	0	0	0	0	0	0	0	0	0	0	0	0	0	0	0
denovo63130	Azospirillum agricola (94.49%)		0	0	0	0	0	0	0	0	0	0	0	0	0	0	1	0	0	0	0	0	0	0	0	0
